# Supplementary material for: Genome Instability and Senescence Are Markers of Cornelia de Lange Syndrome Cells
Source: Cells. 2024 Dec 7;13(23):2025. doi: 10.3390/cells13232025 (PMC11640591; doi:10.3390/cells13232025)
Supplement: Supplementary file 1 [file cells-13-02025-s001.zip]

Archive with 1 entries (1 files):
- cells-3312394-supplementary.pdf
